# Supplementary material for: Real-time imaging of bacterial colony growth dynamics for cells with Type IV-A1 CRISPR-Cas activity
Source: Microlife. 2025 Apr 1;6:uqaf006. doi: 10.1093/femsml/uqaf006 (PMC11995694; doi:10.1093/femsml/uqaf006)
Supplement: uqaf006_Supplemental_Files [file uqaf006_supplemental_files.zip]

Archive with 2 entries (2 files):
- SMARTIS Supplementary Video.mp4
- Supplementary SMARTIS submit revision 2.pdf
